# Supplementary material for: Effects of hexavalent chromium on the biology of Steinernema feltiae: evaluating sublethal endpoints for ecotoxicity testing
Source: PLoS One. 2025 Apr 1;20(4):e0320329. doi: 10.1371/journal.pone.0320329 (PMC11960951; doi:10.1371/journal.pone.0320329)
Supplement: S2 File — (XLSX) [file pone.0320329.s003.xlsx]

## Sheet: Sheet1
Comparisons (CrVI+ conc)
5cm-CT+ - 5cm-CT- == 0 5.400 0.043846 *
5cm-50 - 5cm-CT+ == 0 0.441 1.000000
5cm-50 - 5cm-CT- == 0 4.959 0.119745
5cm-300 - 5cm-CT+ == 0 4.915 0.131149
5cm-300 - 5cm-CT- == 0 0.485 1.000000
5cm-300 - 5cm-50 == 0 4.474 0.293451
5cm-300 - 5cm-250 == 0 0.000 1.000000
5cm-300 - 5cm-200 == 0 2.134 0.999884
5cm-300 - 5cm-150 == 0 4.059 0.519053
5cm-300 - 5cm-100 == 0 4.279 0.392689
5cm-250 - 5cm-CT+ == 0 4.915 0.131149
5cm-250 - 5cm-CT- == 0 0.485 1.000000
5cm-250 - 5cm-50 == 0 4.474 0.293451
5cm-250 - 5cm-200 == 0 2.134 0.999884
5cm-250 - 5cm-150 == 0 4.059 0.519053
5cm-250 - 5cm-100 == 0 4.279 0.392689
5cm-200 - 5cm-CT+ == 0 2.781 0.987985
5cm-200 - 5cm-CT- == 0 2.619 0.995190
5cm-200 - 5cm-50 == 0 2.340 0.999311
5cm-200 - 5cm-150 == 0 1.925 0.999987
5cm-200 - 5cm-100 == 0 2.145 0.999871
5cm-150 - 5cm-CT+ == 0 0.856 1.000000
5cm-150 - 5cm-CT- == 0 4.544 0.261742
5cm-150 - 5cm-50 == 0 0.415 1.000000
5cm-150 - 5cm-100 == 0 0.220 1.000000
5cm-100 - 5cm-CT+ == 0 0.635 1.000000
5cm-100 - 5cm-CT- == 0 4.764 0.176489
5cm-100 - 5cm-50 == 0 0.195 1.000000
20cm-CT+ - 5cm-CT+ == 0 0.635 1.000000
20cm-CT+ - 5cm-CT- == 0 4.764 0.176489
20cm-CT+ - 5cm-50 == 0 0.195 1.000000
20cm-CT+ - 5cm-300 == 0 4.279 0.392689
20cm-CT+ - 5cm-250 == 0 4.279 0.392689
20cm-CT+ - 5cm-200 == 0 2.145 0.999871
20cm-CT+ - 5cm-150 == 0 0.220 1.000000
20cm-CT+ - 5cm-100 == 0 0.000 1.000000
20cm-CT+ - 20cm-CT- == 0 4.279 0.392689
20cm-CT+ - 15cm-CT+ == 0 0.415 1.000000
20cm-CT+ - 15cm-CT- == 0 4.764 0.176489
20cm-CT+ - 15cm-50 == 0 0.610 1.000000
20cm-CT+ - 15cm-300 == 0 4.279 0.392689
20cm-CT+ - 15cm-250 == 0 4.279 0.392689
20cm-CT+ - 15cm-200 == 0 3.310 0.896191
20cm-CT+ - 15cm-150 == 0 3.795 0.674496
20cm-CT+ - 15cm-100 == 0 2.020 0.999963
20cm-CT+ - 10cm-CT+ == 0 0.635 1.000000
20cm-CT+ - 10cm-CT- == 0 4.764 0.176489
20cm-CT+ - 10cm-50 == 0 0.000 1.000000
20cm-CT+ - 10cm-300 == 0 4.764 0.176489
20cm-CT+ - 10cm-250 == 0 4.764 0.176489
20cm-CT+ - 10cm-200 == 0 3.600 0.778105
20cm-CT+ - 10cm-150 == 0 1.660 1.000000
20cm-CT+ - 10cm-100 == 0 1.341 1.000000
20cm-CT- - 5cm-CT+ == 0 4.915 0.131149
20cm-CT- - 5cm-CT- == 0 0.485 1.000000
20cm-CT- - 5cm-50 == 0 4.474 0.293451
20cm-CT- - 5cm-300 == 0 0.000 1.000000
20cm-CT- - 5cm-250 == 0 0.000 1.000000
20cm-CT- - 5cm-200 == 0 2.134 0.999884
20cm-CT- - 5cm-150 == 0 4.059 0.519053
20cm-CT- - 5cm-100 == 0 4.279 0.392689
20cm-CT- - 15cm-CT+ == 0 4.694 0.201013
20cm-CT- - 15cm-CT- == 0 0.485 1.000000
20cm-CT- - 15cm-50 == 0 3.670 0.742748
20cm-CT- - 15cm-300 == 0 0.000 1.000000
20cm-CT- - 15cm-250 == 0 0.000 1.000000
20cm-CT- - 15cm-200 == 0 0.970 1.000000
20cm-CT- - 15cm-150 == 0 0.485 1.000000
20cm-CT- - 15cm-100 == 0 2.259 0.999644
20cm-CT- - 10cm-CT+ == 0 4.915 0.131149
20cm-CT- - 10cm-CT- == 0 0.485 1.000000
20cm-CT- - 10cm-50 == 0 4.279 0.392689
20cm-CT- - 10cm-300 == 0 0.485 1.000000
20cm-CT- - 10cm-250 == 0 0.485 1.000000
20cm-CT- - 10cm-200 == 0 0.680 1.000000
20cm-CT- - 10cm-150 == 0 2.619 0.995190
20cm-CT- - 10cm-100 == 0 2.939 0.974113
20cm-50 - 5cm-CT+ == 0 2.366 0.999159
20cm-50 - 5cm-CT- == 0 3.034 0.961016
20cm-50 - 5cm-50 == 0 1.925 0.999987
20cm-50 - 5cm-300 == 0 2.549 0.996903
20cm-50 - 5cm-250 == 0 2.549 0.996903
20cm-50 - 5cm-200 == 0 0.415 1.000000
20cm-50 - 5cm-150 == 0 1.510 1.000000
20cm-50 - 5cm-100 == 0 1.730 0.999999
20cm-50 - 20cm-CT+ == 0 1.730 0.999999
20cm-50 - 20cm-CT- == 0 2.549 0.996903
20cm-50 - 15cm-CT+ == 0 2.145 0.999871
20cm-50 - 15cm-CT- == 0 3.034 0.961016
20cm-50 - 15cm-50 == 0 1.120 1.000000
20cm-50 - 15cm-300 == 0 2.549 0.996903
20cm-50 - 15cm-250 == 0 2.549 0.996903
20cm-50 - 15cm-200 == 0 1.580 1.000000
20cm-50 - 15cm-150 == 0 2.064 0.999941
20cm-50 - 15cm-100 == 0 0.290 1.000000
20cm-50 - 10cm-CT+ == 0 2.366 0.999159
20cm-50 - 10cm-CT- == 0 3.034 0.961016
20cm-50 - 10cm-50 == 0 1.730 0.999999
20cm-50 - 10cm-300 == 0 3.034 0.961016
20cm-50 - 10cm-250 == 0 3.034 0.961016
20cm-50 - 10cm-200 == 0 1.870 0.999993
20cm-50 - 10cm-150 == 0 0.070 1.000000
20cm-50 - 10cm-100 == 0 0.389 1.000000
20cm-300 - 5cm-CT+ == 0 5.400 0.043846 *
20cm-300 - 5cm-CT- == 0 0.000 1.000000
20cm-300 - 5cm-50 == 0 4.959 0.119745
20cm-300 - 5cm-300 == 0 0.485 1.000000
20cm-300 - 5cm-250 == 0 0.485 1.000000
20cm-300 - 5cm-200 == 0 2.619 0.995190
20cm-300 - 5cm-150 == 0 4.544 0.261742
20cm-300 - 5cm-100 == 0 4.764 0.176489
20cm-300 - 20cm-CT+ == 0 4.764 0.176489
20cm-300 - 20cm-CT- == 0 0.485 1.000000
20cm-300 - 20cm-50 == 0 3.034 0.961016
20cm-300 - 20cm-250 == 0 0.000 1.000000
20cm-300 - 20cm-200 == 0 1.164 1.000000
20cm-300 - 20cm-150 == 0 0.000 1.000000
20cm-300 - 20cm-100 == 0 0.970 1.000000
20cm-300 - 15cm-CT+ == 0 5.179 0.073997 .
20cm-300 - 15cm-CT- == 0 0.000 1.000000
20cm-300 - 15cm-50 == 0 4.154 0.463054
20cm-300 - 15cm-300 == 0 0.485 1.000000
20cm-300 - 15cm-250 == 0 0.485 1.000000
20cm-300 - 15cm-200 == 0 1.455 1.000000
20cm-300 - 15cm-150 == 0 0.970 1.000000
20cm-300 - 15cm-100 == 0 2.744 0.990123
20cm-300 - 10cm-CT+ == 0 5.400 0.043846 *
20cm-300 - 10cm-CT- == 0 0.000 1.000000
20cm-300 - 10cm-50 == 0 4.764 0.176489
20cm-300 - 10cm-300 == 0 0.000 1.000000
20cm-300 - 10cm-250 == 0 0.000 1.000000
20cm-300 - 10cm-200 == 0 1.164 1.000000
20cm-300 - 10cm-150 == 0 3.104 0.948666
20cm-300 - 10cm-100 == 0 3.424 0.855907
20cm-250 - 5cm-CT+ == 0 5.400 0.043846 *
20cm-250 - 5cm-CT- == 0 0.000 1.000000
20cm-250 - 5cm-50 == 0 4.959 0.119745
20cm-250 - 5cm-300 == 0 0.485 1.000000
20cm-250 - 5cm-250 == 0 0.485 1.000000
20cm-250 - 5cm-200 == 0 2.619 0.995190
20cm-250 - 5cm-150 == 0 4.544 0.261742
20cm-250 - 5cm-100 == 0 4.764 0.176489
20cm-250 - 20cm-CT+ == 0 4.764 0.176489
20cm-250 - 20cm-CT- == 0 0.485 1.000000
20cm-250 - 20cm-50 == 0 3.034 0.961016
20cm-250 - 20cm-200 == 0 1.164 1.000000
20cm-250 - 20cm-150 == 0 0.000 1.000000
20cm-250 - 20cm-100 == 0 0.970 1.000000
20cm-250 - 15cm-CT+ == 0 5.179 0.073997 .
20cm-250 - 15cm-CT- == 0 0.000 1.000000
20cm-250 - 15cm-50 == 0 4.154 0.463054
20cm-250 - 15cm-300 == 0 0.485 1.000000
20cm-250 - 15cm-250 == 0 0.485 1.000000
20cm-250 - 15cm-200 == 0 1.455 1.000000
20cm-250 - 15cm-150 == 0 0.970 1.000000
20cm-250 - 15cm-100 == 0 2.744 0.990123
20cm-250 - 10cm-CT+ == 0 5.400 0.043846 *
20cm-250 - 10cm-CT- == 0 0.000 1.000000
20cm-250 - 10cm-50 == 0 4.764 0.176489
20cm-250 - 10cm-300 == 0 0.000 1.000000
20cm-250 - 10cm-250 == 0 0.000 1.000000
20cm-250 - 10cm-200 == 0 1.164 1.000000
20cm-250 - 10cm-150 == 0 3.104 0.948666
20cm-250 - 10cm-100 == 0 3.424 0.855907
20cm-200 - 5cm-CT+ == 0 4.235 0.417042
20cm-200 - 5cm-CT- == 0 1.164 1.000000
20cm-200 - 5cm-50 == 0 3.795 0.674496
20cm-200 - 5cm-300 == 0 0.680 1.000000
20cm-200 - 5cm-250 == 0 0.680 1.000000
20cm-200 - 5cm-200 == 0 1.455 1.000000
20cm-200 - 5cm-150 == 0 3.379 0.872466
20cm-200 - 5cm-100 == 0 3.600 0.778105
20cm-200 - 20cm-CT+ == 0 3.600 0.778105
20cm-200 - 20cm-CT- == 0 0.680 1.000000
20cm-200 - 20cm-50 == 0 1.870 0.999993
20cm-200 - 20cm-150 == 0 1.164 1.000000
20cm-200 - 20cm-100 == 0 0.195 1.000000
20cm-200 - 15cm-CT+ == 0 4.015 0.545223
20cm-200 - 15cm-CT- == 0 1.164 1.000000
20cm-200 - 15cm-50 == 0 2.990 0.967571
20cm-200 - 15cm-300 == 0 0.680 1.000000
20cm-200 - 15cm-250 == 0 0.680 1.000000
20cm-200 - 15cm-200 == 0 0.290 1.000000
20cm-200 - 15cm-150 == 0 0.195 1.000000
20cm-200 - 15cm-100 == 0 1.580 1.000000
20cm-200 - 10cm-CT+ == 0 4.235 0.417042
20cm-200 - 10cm-CT- == 0 1.164 1.000000
20cm-200 - 10cm-50 == 0 3.600 0.778105
20cm-200 - 10cm-300 == 0 1.164 1.000000
20cm-200 - 10cm-250 == 0 1.164 1.000000
20cm-200 - 10cm-200 == 0 0.000 1.000000
20cm-200 - 10cm-150 == 0 1.939 0.999985
20cm-200 - 10cm-100 == 0 2.259 0.999644
20cm-150 - 5cm-CT+ == 0 5.400 0.043846 *
20cm-150 - 5cm-CT- == 0 0.000 1.000000
20cm-150 - 5cm-50 == 0 4.959 0.119745
20cm-150 - 5cm-300 == 0 0.485 1.000000
20cm-150 - 5cm-250 == 0 0.485 1.000000
20cm-150 - 5cm-200 == 0 2.619 0.995190
20cm-150 - 5cm-150 == 0 4.544 0.261742
20cm-150 - 5cm-100 == 0 4.764 0.176489
20cm-150 - 20cm-CT+ == 0 4.764 0.176489
20cm-150 - 20cm-CT- == 0 0.485 1.000000
20cm-150 - 20cm-50 == 0 3.034 0.961016
20cm-150 - 20cm-100 == 0 0.970 1.000000
20cm-150 - 15cm-CT+ == 0 5.179 0.073997 .
20cm-150 - 15cm-CT- == 0 0.000 1.000000
20cm-150 - 15cm-50 == 0 4.154 0.463054
20cm-150 - 15cm-300 == 0 0.485 1.000000
20cm-150 - 15cm-250 == 0 0.485 1.000000
20cm-150 - 15cm-200 == 0 1.455 1.000000
20cm-150 - 15cm-150 == 0 0.970 1.000000
20cm-150 - 15cm-100 == 0 2.744 0.990123
20cm-150 - 10cm-CT+ == 0 5.400 0.043846 *
20cm-150 - 10cm-CT- == 0 0.000 1.000000
20cm-150 - 10cm-50 == 0 4.764 0.176489
20cm-150 - 10cm-300 == 0 0.000 1.000000
20cm-150 - 10cm-250 == 0 0.000 1.000000
20cm-150 - 10cm-200 == 0 1.164 1.000000
20cm-150 - 10cm-150 == 0 3.104 0.948666
20cm-150 - 10cm-100 == 0 3.424 0.855907
20cm-100 - 5cm-CT+ == 0 4.430 0.314589
20cm-100 - 5cm-CT- == 0 0.970 1.000000
20cm-100 - 5cm-50 == 0 3.989 0.560520
20cm-100 - 5cm-300 == 0 0.485 1.000000
20cm-100 - 5cm-250 == 0 0.485 1.000000
20cm-100 - 5cm-200 == 0 1.649 1.000000
20cm-100 - 5cm-150 == 0 3.574 0.790531
20cm-100 - 5cm-100 == 0 3.795 0.674496
20cm-100 - 20cm-CT+ == 0 3.795 0.674496
20cm-100 - 20cm-CT- == 0 0.485 1.000000
20cm-100 - 20cm-50 == 0 2.064 0.999941
20cm-100 - 15cm-CT+ == 0 4.210 0.431507
20cm-100 - 15cm-CT- == 0 0.970 1.000000
20cm-100 - 15cm-50 == 0 3.185 0.931056
20cm-100 - 15cm-300 == 0 0.485 1.000000
20cm-100 - 15cm-250 == 0 0.485 1.000000
20cm-100 - 15cm-200 == 0 0.485 1.000000
20cm-100 - 15cm-150 == 0 0.000 1.000000
20cm-100 - 15cm-100 == 0 1.774 0.999998
20cm-100 - 10cm-CT+ == 0 4.430 0.314589
20cm-100 - 10cm-CT- == 0 0.970 1.000000
20cm-100 - 10cm-50 == 0 3.795 0.674496
20cm-100 - 10cm-300 == 0 0.970 1.000000
20cm-100 - 10cm-250 == 0 0.970 1.000000
20cm-100 - 10cm-200 == 0 0.195 1.000000
20cm-100 - 10cm-150 == 0 2.134 0.999884
20cm-100 - 10cm-100 == 0 2.454 0.998384
15cm-CT+ - 5cm-CT+ == 0 0.220 1.000000
15cm-CT+ - 5cm-CT- == 0 5.179 0.073997 .
15cm-CT+ - 5cm-50 == 0 0.220 1.000000
15cm-CT+ - 5cm-300 == 0 4.694 0.201013
15cm-CT+ - 5cm-250 == 0 4.694 0.201013
15cm-CT+ - 5cm-200 == 0 2.560 0.996674
15cm-CT+ - 5cm-150 == 0 0.635 1.000000
15cm-CT+ - 5cm-100 == 0 0.415 1.000000
15cm-CT+ - 15cm-CT- == 0 5.179 0.073997 .
15cm-CT+ - 10cm-CT+ == 0 0.220 1.000000
15cm-CT+ - 10cm-CT- == 0 5.179 0.073997 .
15cm-CT+ - 10cm-50 == 0 0.415 1.000000
15cm-CT+ - 10cm-300 == 0 5.179 0.073997 .
15cm-CT+ - 10cm-250 == 0 5.179 0.073997 .
15cm-CT+ - 10cm-200 == 0 4.015 0.545223
15cm-CT+ - 10cm-150 == 0 2.075 0.999935
15cm-CT+ - 10cm-100 == 0 1.756 0.999998
15cm-CT- - 5cm-CT+ == 0 5.400 0.043846 *
15cm-CT- - 5cm-CT- == 0 0.000 1.000000
15cm-CT- - 5cm-50 == 0 4.959 0.119745
15cm-CT- - 5cm-300 == 0 0.485 1.000000
15cm-CT- - 5cm-250 == 0 0.485 1.000000
15cm-CT- - 5cm-200 == 0 2.619 0.995190
15cm-CT- - 5cm-150 == 0 4.544 0.261742
15cm-CT- - 5cm-100 == 0 4.764 0.176489
15cm-CT- - 10cm-CT+ == 0 5.400 0.043846 *
15cm-CT- - 10cm-CT- == 0 0.000 1.000000
15cm-CT- - 10cm-50 == 0 4.764 0.176489
15cm-CT- - 10cm-300 == 0 0.000 1.000000
15cm-CT- - 10cm-250 == 0 0.000 1.000000
15cm-CT- - 10cm-200 == 0 1.164 1.000000
15cm-CT- - 10cm-150 == 0 3.104 0.948666
15cm-CT- - 10cm-100 == 0 3.424 0.855907
15cm-50 - 5cm-CT+ == 0 1.245 1.000000
15cm-50 - 5cm-CT- == 0 4.154 0.463054
15cm-50 - 5cm-50 == 0 0.804 1.000000
15cm-50 - 5cm-300 == 0 3.670 0.742748
15cm-50 - 5cm-250 == 0 3.670 0.742748
15cm-50 - 5cm-200 == 0 1.535 1.000000
15cm-50 - 5cm-150 == 0 0.389 1.000000
15cm-50 - 5cm-100 == 0 0.610 1.000000
15cm-50 - 15cm-CT+ == 0 1.025 1.000000
15cm-50 - 15cm-CT- == 0 4.154 0.463054
15cm-50 - 10cm-CT+ == 0 1.245 1.000000
15cm-50 - 10cm-CT- == 0 4.154 0.463054
15cm-50 - 10cm-50 == 0 0.610 1.000000
15cm-50 - 10cm-300 == 0 4.154 0.463054
15cm-50 - 10cm-250 == 0 4.154 0.463054
15cm-50 - 10cm-200 == 0 2.990 0.967571
15cm-50 - 10cm-150 == 0 1.051 1.000000
15cm-50 - 10cm-100 == 0 0.731 1.000000
15cm-300 - 5cm-CT+ == 0 4.915 0.131149
15cm-300 - 5cm-CT- == 0 0.485 1.000000
15cm-300 - 5cm-50 == 0 4.474 0.293451
15cm-300 - 5cm-300 == 0 0.000 1.000000
15cm-300 - 5cm-250 == 0 0.000 1.000000
15cm-300 - 5cm-200 == 0 2.134 0.999884
15cm-300 - 5cm-150 == 0 4.059 0.519053
15cm-300 - 5cm-100 == 0 4.279 0.392689
15cm-300 - 15cm-CT+ == 0 4.694 0.201013
15cm-300 - 15cm-CT- == 0 0.485 1.000000
15cm-300 - 15cm-50 == 0 3.670 0.742748
15cm-300 - 15cm-250 == 0 0.000 1.000000
15cm-300 - 15cm-200 == 0 0.970 1.000000
15cm-300 - 15cm-150 == 0 0.485 1.000000
15cm-300 - 15cm-100 == 0 2.259 0.999644
15cm-300 - 10cm-CT+ == 0 4.915 0.131149
15cm-300 - 10cm-CT- == 0 0.485 1.000000
15cm-300 - 10cm-50 == 0 4.279 0.392689
15cm-300 - 10cm-300 == 0 0.485 1.000000
15cm-300 - 10cm-250 == 0 0.485 1.000000
15cm-300 - 10cm-200 == 0 0.680 1.000000
15cm-300 - 10cm-150 == 0 2.619 0.995190
15cm-300 - 10cm-100 == 0 2.939 0.974113
15cm-250 - 5cm-CT+ == 0 4.915 0.131149
15cm-250 - 5cm-CT- == 0 0.485 1.000000
15cm-250 - 5cm-50 == 0 4.474 0.293451
15cm-250 - 5cm-300 == 0 0.000 1.000000
15cm-250 - 5cm-250 == 0 0.000 1.000000
15cm-250 - 5cm-200 == 0 2.134 0.999884
15cm-250 - 5cm-150 == 0 4.059 0.519053
15cm-250 - 5cm-100 == 0 4.279 0.392689
15cm-250 - 15cm-CT+ == 0 4.694 0.201013
15cm-250 - 15cm-CT- == 0 0.485 1.000000
15cm-250 - 15cm-50 == 0 3.670 0.742748
15cm-250 - 15cm-200 == 0 0.970 1.000000
15cm-250 - 15cm-150 == 0 0.485 1.000000
15cm-250 - 15cm-100 == 0 2.259 0.999644
15cm-250 - 10cm-CT+ == 0 4.915 0.131149
15cm-250 - 10cm-CT- == 0 0.485 1.000000
15cm-250 - 10cm-50 == 0 4.279 0.392689
15cm-250 - 10cm-300 == 0 0.485 1.000000
15cm-250 - 10cm-250 == 0 0.485 1.000000
15cm-250 - 10cm-200 == 0 0.680 1.000000
15cm-250 - 10cm-150 == 0 2.619 0.995190
15cm-250 - 10cm-100 == 0 2.939 0.974113
15cm-200 - 5cm-CT+ == 0 3.945 0.586718
15cm-200 - 5cm-CT- == 0 1.455 1.000000
15cm-200 - 5cm-50 == 0 3.504 0.822461
15cm-200 - 5cm-300 == 0 0.970 1.000000
15cm-200 - 5cm-250 == 0 0.970 1.000000
15cm-200 - 5cm-200 == 0 1.164 1.000000
15cm-200 - 5cm-150 == 0 3.089 0.951477
15cm-200 - 5cm-100 == 0 3.310 0.896191
15cm-200 - 15cm-CT+ == 0 3.725 0.713330
15cm-200 - 15cm-CT- == 0 1.455 1.000000
15cm-200 - 15cm-50 == 0 2.700 0.992264
15cm-200 - 15cm-150 == 0 0.485 1.000000
15cm-200 - 15cm-100 == 0 1.289 1.000000
15cm-200 - 10cm-CT+ == 0 3.945 0.586718
15cm-200 - 10cm-CT- == 0 1.455 1.000000
15cm-200 - 10cm-50 == 0 3.310 0.896191
15cm-200 - 10cm-300 == 0 1.455 1.000000
15cm-200 - 10cm-250 == 0 1.455 1.000000
15cm-200 - 10cm-200 == 0 0.290 1.000000
15cm-200 - 10cm-150 == 0 1.649 1.000000
15cm-200 - 10cm-100 == 0 1.969 0.999979
15cm-150 - 5cm-CT+ == 0 4.430 0.314589
15cm-150 - 5cm-CT- == 0 0.970 1.000000
15cm-150 - 5cm-50 == 0 3.989 0.560520
15cm-150 - 5cm-300 == 0 0.485 1.000000
15cm-150 - 5cm-250 == 0 0.485 1.000000
15cm-150 - 5cm-200 == 0 1.649 1.000000
15cm-150 - 5cm-150 == 0 3.574 0.790531
15cm-150 - 5cm-100 == 0 3.795 0.674496
15cm-150 - 15cm-CT+ == 0 4.210 0.431507
15cm-150 - 15cm-CT- == 0 0.970 1.000000
15cm-150 - 15cm-50 == 0 3.185 0.931056
15cm-150 - 15cm-100 == 0 1.774 0.999998
15cm-150 - 10cm-CT+ == 0 4.430 0.314589
15cm-150 - 10cm-CT- == 0 0.970 1.000000
15cm-150 - 10cm-50 == 0 3.795 0.674496
15cm-150 - 10cm-300 == 0 0.970 1.000000
15cm-150 - 10cm-250 == 0 0.970 1.000000
15cm-150 - 10cm-200 == 0 0.195 1.000000
15cm-150 - 10cm-150 == 0 2.134 0.999884
15cm-150 - 10cm-100 == 0 2.454 0.998384
15cm-100 - 5cm-CT+ == 0 2.656 0.994004
15cm-100 - 5cm-CT- == 0 2.744 0.990123
15cm-100 - 5cm-50 == 0 2.215 0.999757
15cm-100 - 5cm-300 == 0 2.259 0.999644
15cm-100 - 5cm-250 == 0 2.259 0.999644
15cm-100 - 5cm-200 == 0 0.125 1.000000
15cm-100 - 5cm-150 == 0 1.800 0.999997
15cm-100 - 5cm-100 == 0 2.020 0.999963
15cm-100 - 15cm-CT+ == 0 2.435 0.998583
15cm-100 - 15cm-CT- == 0 2.744 0.990123
15cm-100 - 15cm-50 == 0 1.411 1.000000
15cm-100 - 10cm-CT+ == 0 2.656 0.994004
15cm-100 - 10cm-CT- == 0 2.744 0.990123
15cm-100 - 10cm-50 == 0 2.020 0.999963
15cm-100 - 10cm-300 == 0 2.744 0.990123
15cm-100 - 10cm-250 == 0 2.744 0.990123
15cm-100 - 10cm-200 == 0 1.580 1.000000
15cm-100 - 10cm-150 == 0 0.360 1.000000
15cm-100 - 10cm-100 == 0 0.680 1.000000
10cm-CT+ - 5cm-CT+ == 0 0.000 1.000000
10cm-CT+ - 5cm-CT- == 0 5.400 0.043846 *
10cm-CT+ - 5cm-50 == 0 0.441 1.000000
10cm-CT+ - 5cm-300 == 0 4.915 0.131149
10cm-CT+ - 5cm-250 == 0 4.915 0.131149
10cm-CT+ - 5cm-200 == 0 2.781 0.987985
10cm-CT+ - 5cm-150 == 0 0.856 1.000000
10cm-CT+ - 5cm-100 == 0 0.635 1.000000
10cm-CT+ - 10cm-CT- == 0 5.400 0.043846 *
10cm-CT- - 5cm-CT+ == 0 5.400 0.043846 *
10cm-CT- - 5cm-CT- == 0 0.000 1.000000
10cm-CT- - 5cm-50 == 0 4.959 0.119745
10cm-CT- - 5cm-300 == 0 0.485 1.000000
10cm-CT- - 5cm-250 == 0 0.485 1.000000
10cm-CT- - 5cm-200 == 0 2.619 0.995190
10cm-CT- - 5cm-150 == 0 4.544 0.261742
10cm-CT- - 5cm-100 == 0 4.764 0.176489
10cm-50 - 5cm-CT+ == 0 0.635 1.000000
10cm-50 - 5cm-CT- == 0 4.764 0.176489
10cm-50 - 5cm-50 == 0 0.195 1.000000
10cm-50 - 5cm-300 == 0 4.279 0.392689
10cm-50 - 5cm-250 == 0 4.279 0.392689
10cm-50 - 5cm-200 == 0 2.145 0.999871
10cm-50 - 5cm-150 == 0 0.220 1.000000
10cm-50 - 5cm-100 == 0 0.000 1.000000
10cm-50 - 10cm-CT+ == 0 0.635 1.000000
10cm-50 - 10cm-CT- == 0 4.764 0.176489
10cm-300 - 5cm-CT+ == 0 5.400 0.043846 *
10cm-300 - 5cm-CT- == 0 0.000 1.000000
10cm-300 - 5cm-50 == 0 4.959 0.119745
10cm-300 - 5cm-300 == 0 0.485 1.000000
10cm-300 - 5cm-250 == 0 0.485 1.000000
10cm-300 - 5cm-200 == 0 2.619 0.995190
10cm-300 - 5cm-150 == 0 4.544 0.261742
10cm-300 - 5cm-100 == 0 4.764 0.176489
10cm-300 - 10cm-CT+ == 0 5.400 0.043846 *
10cm-300 - 10cm-CT- == 0 0.000 1.000000
10cm-300 - 10cm-50 == 0 4.764 0.176489
10cm-300 - 10cm-250 == 0 0.000 1.000000
10cm-300 - 10cm-200 == 0 1.164 1.000000
10cm-300 - 10cm-150 == 0 3.104 0.948666
10cm-300 - 10cm-100 == 0 3.424 0.855907
10cm-250 - 5cm-CT+ == 0 5.400 0.043846 *
10cm-250 - 5cm-CT- == 0 0.000 1.000000
10cm-250 - 5cm-50 == 0 4.959 0.119745
10cm-250 - 5cm-300 == 0 0.485 1.000000
10cm-250 - 5cm-250 == 0 0.485 1.000000
10cm-250 - 5cm-200 == 0 2.619 0.995190
10cm-250 - 5cm-150 == 0 4.544 0.261742
10cm-250 - 5cm-100 == 0 4.764 0.176489
10cm-250 - 10cm-CT+ == 0 5.400 0.043846 *
10cm-250 - 10cm-CT- == 0 0.000 1.000000
10cm-250 - 10cm-50 == 0 4.764 0.176489
10cm-250 - 10cm-200 == 0 1.164 1.000000
10cm-250 - 10cm-150 == 0 3.104 0.948666
10cm-250 - 10cm-100 == 0 3.424 0.855907
10cm-200 - 5cm-CT+ == 0 4.235 0.417042
10cm-200 - 5cm-CT- == 0 1.164 1.000000
10cm-200 - 5cm-50 == 0 3.795 0.674496
10cm-200 - 5cm-300 == 0 0.680 1.000000
10cm-200 - 5cm-250 == 0 0.680 1.000000
10cm-200 - 5cm-200 == 0 1.455 1.000000
10cm-200 - 5cm-150 == 0 3.379 0.872466
10cm-200 - 5cm-100 == 0 3.600 0.778105
10cm-200 - 10cm-CT+ == 0 4.235 0.417042
10cm-200 - 10cm-CT- == 0 1.164 1.000000
10cm-200 - 10cm-50 == 0 3.600 0.778105
10cm-200 - 10cm-150 == 0 1.939 0.999985
10cm-200 - 10cm-100 == 0 2.259 0.999644
10cm-150 - 5cm-CT+ == 0 2.296 0.999517
10cm-150 - 5cm-CT- == 0 3.104 0.948666
10cm-150 - 5cm-50 == 0 1.855 0.999994
10cm-150 - 5cm-300 == 0 2.619 0.995190
10cm-150 - 5cm-250 == 0 2.619 0.995190
10cm-150 - 5cm-200 == 0 0.485 1.000000
10cm-150 - 5cm-150 == 0 1.440 1.000000
10cm-150 - 5cm-100 == 0 1.660 1.000000
10cm-150 - 10cm-CT+ == 0 2.296 0.999517
10cm-150 - 10cm-CT- == 0 3.104 0.948666
10cm-150 - 10cm-50 == 0 1.660 1.000000
10cm-150 - 10cm-100 == 0 0.320 1.000000
10cm-100 - 5cm-CT+ == 0 1.976 0.999977
10cm-100 - 5cm-CT- == 0 3.424 0.855907
10cm-100 - 5cm-50 == 0 1.535 1.000000
10cm-100 - 5cm-300 == 0 2.939 0.974113
10cm-100 - 5cm-250 == 0 2.939 0.974113
10cm-100 - 5cm-200 == 0 0.804 1.000000
10cm-100 - 5cm-150 == 0 1.120 1.000000
10cm-100 - 5cm-100 == 0 1.341 1.000000
10cm-100 - 10cm-CT+ == 0 1.976 0.999977
10cm-100 - 10cm-CT- == 0 3.424 0.855907
10cm-100 - 10cm-50 == 0 1.341 1.000000
q value Pr(>|q|)
